# Supplementary material for: Ecuadorian Provinces with High Morbidity and Mortality Rates Due to Asthma among the Working-Age Population: An Ecological Study to Promote Respiratory Health
Source: Int J Environ Res Public Health. 2024 Jul 11;21(7):909. doi: 10.3390/ijerph21070909 (PMC11276727; doi:10.3390/ijerph21070909)
Supplement: Supplementary file 1 [file ijerph-21-00909-s001.zip]

Archive with 1 entries (1 files):
- ijerph-3041865-supplementary.pdf
